# Supplementary material for: Human Dialyzable Leukocyte Extract Enhances Albendazole Efficacy and Promotes Th1/Th2-Biased Lymphocyte and Antibody Responses in Peritoneal Cavity of Murine Model of Mesocestoides vogae Infection
Source: Int J Mol Sci. 2025 Jul 21;26(14):6994. doi: 10.3390/ijms26146994 (PMC12295987; doi:10.3390/ijms26146994)
Supplement: Supplementary file 1 [file ijms-26-06994-s001.zip]

Archive with 1 entries (1 files):
- ijms-3733541-supplementary.pdf
